# Supplementary material for: Unexpectedly low UV-sensitivity in a bird, the budgerigar
Source: Biol Lett. 2014 Nov;10(11):20140670. doi: 10.1098/rsbl.2014.0670 (PMC4261861; doi:10.1098/rsbl.2014.0670)
Supplement: Supplementary data [file rsbl20140670supp2.xlsx]

## Sheet: Raw data
Please see main text for details.											Backgrounds (radiance in quntum units)
Threshold quanta needed for detection, and corresponding sensitivity
Tested wavelength	Sensitivity for UV-rich condition				Tested wavelength	Sensitivity for UV-poor condition					Wavelength(nm)	UV-rich	UV-poor
nm	Bird 1	Bird 2	Bird 3	Repetition	nm	Bird 1	Bird 2	Bird 3			300	0	0
355	398000000000	417000000000	311000000000	1	355	163000000000	403000000000	167000000000			301	0	0
	391000000000	416000000000	559000000000	2		189000000000	345000000000	514000000000			302	0	0
	330000000000	598000000000	721000000000	3		254000000000	223000000000	453000000000			303	0	0
	276000000000	721000000000	601000000000	4		155000000000	370000000000	302000000000			304	0	0
average threshold	348750000000	538000000000	548000000000		average threshold	190250000000	335250000000	359000000000			305	0	0
sensitivity	-11.5425	-11.7308	-11.7388		sensitivity	-11.2793	-11.5254	-11.5551			306	0	0
370	351000000000	466000000000	808000000000	1	370	107000000000	258000000000	221000000000			307	0	0
	223000000000	624000000000	583000000000	2		116000000000	442000000000	388000000000			308	0	0
	430000000000	820000000000	727000000000	3		157000000000	216000000000	282000000000			309	0	0
	372000000000	317000000000	564000000000	4		117000000000	385000000000	148000000000			310	0	0
average threshold	344000000000	556750000000	670500000000		average threshold	124250000000	325250000000	259750000000			311	0	0
sensitivity	-11.5366	-11.7457	-11.8264		sensitivity	-11.0943	-11.5122	-11.4146			312	0	0
415	1900000000000	5500000000000	4290000000000	1	415	1030000000000	830000000000	907000000000			313	0	0
	2110000000000	3630000000000	3440000000000	2		529000000000	1590000000000	1110000000000			314	0	0
	1870000000000	4220000000000	3160000000000	3		731000000000	1390000000000	4270000000000			315	0	0
	2340000000000	3530000000000	3940000000000	4		862000000000	2640000000000	1150000000000			316	0	0
average threshold	2055000000000	4220000000000	3707500000000		average threshold	788000000000	1612500000000	1859250000000			317	0	0
sensitivity	-12.3128	-12.6253	-12.5691		sensitivity	-11.8965	-12.2075	-12.2693			318	0	0
575	3160000000000	3100000000000	2880000000000	1	575	3140000000000	4030000000000	2570000000000			319	0	0
	2950000000000	2670000000000	2680000000000	2		2380000000000	2410000000000	2050000000000			320	0	0
	1970000000000	3360000000000	3930000000000	3		1840000000000	2990000000000	2680000000000			321	0	0
	3380000000000	2920000000000	3010000000000	4		740000000000	2950000000000	3290000000000			322	0	0
average threshold	2865000000000	3012500000000	3125000000000		average threshold	2025000000000	3095000000000	2647500000000			323	0	0
sensitivity	-12.4571	-12.4789	-12.4949		sensitivity	-12.3064	-12.4907	-12.4228			324	0	0
											325	0	0
Thresholds were determine four times at each wavelength and the data is tabulated in test-order (1-4, early to late trials).											326	0	0
As demonstrated in the second excel sheet, we could not find any trend for better or worse results in later trials.											327	0	0
											328	0	0
											329	0	0
											330	0	0
											331	0	0
											332	0	0
											333	0	0
											334	0	0
											335	0	0
											336	0	0
											337	0	0
											338	0	0
											339	0	0
											340	0	0
											341	0	0
											342	0	0
											343	0	0
											344	0	0
											345	0	0
											346	0	0
											347	0	0
											348	0	0
											349	0	0
											350	0	0
											351	1.97957e+09	0
											352	2.18658e+09	0
											353	2.59747e+09	0
											354	3.22167e+09	0
											355	4.20353e+09	0
											356	5.56844e+09	0
											357	7.35063e+09	0
											358	9.6162e+09	0
											359	1.24496e+10	0
											360	1.62399e+10	0
											361	2.13648e+10	0
											362	2.76137e+10	0
											363	3.46216e+10	0
											364	4.22228e+10	0
											365	4.98323e+10	0
											366	5.72701e+10	0
											367	6.40457e+10	0
											368	6.9708e+10	0
											369	7.42096e+10	0
											370	7.70747e+10	0
											371	7.80712e+10	0
											372	7.70057e+10	0
											373	7.41191e+10	0
											374	6.96939e+10	0
											375	6.39685e+10	0
											376	5.75039e+10	0
											377	5.08279e+10	0
											378	4.41283e+10	0
											379	3.78405e+10	0
											380	3.20741e+10	0
											381	2.72519e+10	0
											382	2.31177e+10	3.86355e+07
											383	1.96971e+10	6.94104e+07
											384	1.6758e+10	5.64114e+07
											385	1.44454e+10	1.61394e+08
											386	1.25168e+10	4.02059e+08
											387	1.10177e+10	7.00645e+08
											388	9.53908e+09	6.9624e+08
											389	8.25963e+09	8.0485e+08
											390	7.19703e+09	8.06919e+08
											391	6.45902e+09	9.40509e+08
											392	5.81804e+09	1.10886e+09
											393	5.25915e+09	1.12877e+09
											394	4.75864e+09	1.13525e+09
											395	4.47199e+09	1.14627e+09
											396	4.11361e+09	1.0205e+09
											397	3.83194e+09	9.76743e+08
											398	3.64442e+09	1.21235e+09
											399	3.50704e+09	1.356e+09
											400	3.4362e+09	1.54062e+09
											401	3.40028e+09	1.32884e+09
											402	3.3269e+09	1.47106e+09
											403	3.36745e+09	1.66745e+09
											404	3.46363e+09	1.8611e+09
											405	3.55051e+09	2.01954e+09
											406	3.71024e+09	2.37477e+09
											407	3.97549e+09	2.71496e+09
											408	4.23826e+09	2.93823e+09
											409	4.53644e+09	3.06896e+09
											410	4.91717e+09	3.44048e+09
											411	5.32087e+09	3.84105e+09
											412	5.77266e+09	4.6951e+09
											413	6.50585e+09	5.40204e+09
											414	7.30978e+09	6.19478e+09
											415	8.14221e+09	7.17265e+09
											416	9.059e+09	8.07806e+09
											417	1.01008e+10	9.0908e+09
											418	1.11112e+10	1.0158e+10
											419	1.23472e+10	1.14412e+10
											420	1.3701e+10	1.28322e+10
											421	1.52182e+10	1.44648e+10
											422	1.69872e+10	1.64102e+10
											423	1.89575e+10	1.83907e+10
											424	2.08748e+10	2.05241e+10
											425	2.28569e+10	2.24766e+10
											426	2.51283e+10	2.47705e+10
											427	2.75953e+10	2.73837e+10
											428	3.02283e+10	3.03625e+10
											429	3.32188e+10	3.34029e+10
											430	3.63947e+10	3.65782e+10
											431	3.97778e+10	4.00312e+10
											432	4.36343e+10	4.36937e+10
											433	4.73894e+10	4.7224e+10
											434	5.13859e+10	5.10631e+10
											435	5.566e+10	5.51703e+10
											436	6.03199e+10	5.97756e+10
											437	6.5088e+10	6.44575e+10
											438	7.03705e+10	6.95792e+10
											439	7.58672e+10	7.49194e+10
											440	8.1715e+10	8.06659e+10
											441	8.75391e+10	8.64145e+10
											442	9.37084e+10	9.24533e+10
											443	9.99727e+10	9.86594e+10
											444	1.06962e+11	1.05767e+11
											445	1.14476e+11	1.13231e+11
											446	1.22098e+11	1.20882e+11
											447	1.3008e+11	1.28861e+11
											448	1.38484e+11	1.37173e+11
											449	1.47137e+11	1.45764e+11
											450	1.55662e+11	1.53961e+11
											451	1.64268e+11	1.62438e+11
											452	1.7292e+11	1.71218e+11
											453	1.81468e+11	1.79991e+11
											454	1.89887e+11	1.88413e+11
											455	1.97535e+11	1.96197e+11
											456	2.04314e+11	2.03371e+11
											457	2.10574e+11	2.09952e+11
											458	2.1571e+11	2.1517e+11
											459	2.19843e+11	2.19596e+11
											460	2.22434e+11	2.22673e+11
											461	2.24281e+11	2.2498e+11
											462	2.2474e+11	2.25981e+11
											463	2.243e+11	2.25781e+11
											464	2.22778e+11	2.24308e+11
											465	2.20166e+11	2.22131e+11
											466	2.16826e+11	2.19111e+11
											467	2.12791e+11	2.15186e+11
											468	2.08033e+11	2.10491e+11
											469	2.02968e+11	2.05793e+11
											470	1.9745e+11	2.00455e+11
											471	1.92001e+11	1.94814e+11
											472	1.86222e+11	1.88977e+11
											473	1.80796e+11	1.83508e+11
											474	1.7527e+11	1.78026e+11
											475	1.69665e+11	1.72552e+11
											476	1.64049e+11	1.66989e+11
											477	1.58641e+11	1.61442e+11
											478	1.53359e+11	1.56152e+11
											479	1.4818e+11	1.50897e+11
											480	1.43403e+11	1.45961e+11
											481	1.38937e+11	1.41386e+11
											482	1.34551e+11	1.37077e+11
											483	1.30425e+11	1.33189e+11
											484	1.26341e+11	1.29062e+11
											485	1.22626e+11	1.25275e+11
											486	1.19219e+11	1.21708e+11
											487	1.16162e+11	1.18596e+11
											488	1.1346e+11	1.15764e+11
											489	1.11089e+11	1.13342e+11
											490	1.09101e+11	1.11233e+11
											491	1.07253e+11	1.09257e+11
											492	1.05684e+11	1.07524e+11
											493	1.0452e+11	1.06224e+11
											494	1.03685e+11	1.05114e+11
											495	1.03066e+11	1.0438e+11
											496	1.02787e+11	1.03944e+11
											497	1.02852e+11	1.0388e+11
											498	1.03172e+11	1.04011e+11
											499	1.03707e+11	1.04494e+11
											500	1.04495e+11	1.05146e+11
											501	1.05495e+11	1.06027e+11
											502	1.0673e+11	1.07062e+11
											503	1.08172e+11	1.08326e+11
											504	1.09868e+11	1.099e+11
											505	1.11842e+11	1.11705e+11
											506	1.13975e+11	1.13645e+11
											507	1.16318e+11	1.15921e+11
											508	1.18673e+11	1.18218e+11
											509	1.21194e+11	1.20549e+11
											510	1.23839e+11	1.23076e+11
											511	1.26669e+11	1.25839e+11
											512	1.29725e+11	1.28767e+11
											513	1.32811e+11	1.31838e+11
											514	1.35837e+11	1.34843e+11
											515	1.38924e+11	1.37872e+11
											516	1.41975e+11	1.40854e+11
											517	1.45145e+11	1.44033e+11
											518	1.48312e+11	1.47131e+11
											519	1.51649e+11	1.50395e+11
											520	1.5499e+11	1.53757e+11
											521	1.5818e+11	1.56903e+11
											522	1.61305e+11	1.59981e+11
											523	1.64372e+11	1.62954e+11
											524	1.67382e+11	1.65987e+11
											525	1.70592e+11	1.69175e+11
											526	1.73818e+11	1.72265e+11
											527	1.77007e+11	1.7546e+11
											528	1.80012e+11	1.78405e+11
											529	1.82909e+11	1.81267e+11
											530	1.85784e+11	1.84049e+11
											531	1.88616e+11	1.86861e+11
											532	1.91551e+11	1.89801e+11
											533	1.94498e+11	1.92674e+11
											534	1.97307e+11	1.95527e+11
											535	2.00071e+11	1.9826e+11
											536	2.02688e+11	2.00872e+11
											537	2.05241e+11	2.03495e+11
											538	2.07775e+11	2.05919e+11
											539	2.10324e+11	2.08498e+11
											540	2.12806e+11	2.11036e+11
											541	2.15251e+11	2.13577e+11
											542	2.17592e+11	2.15912e+11
											543	2.19868e+11	2.18184e+11
											544	2.22185e+11	2.20534e+11
											545	2.24519e+11	2.22845e+11
											546	2.26826e+11	2.25099e+11
											547	2.29059e+11	2.27294e+11
											548	2.31175e+11	2.29514e+11
											549	2.33329e+11	2.31715e+11
											550	2.35572e+11	2.33807e+11
											551	2.37716e+11	2.35873e+11
											552	2.39758e+11	2.37868e+11
											553	2.41727e+11	2.39865e+11
											554	2.43604e+11	2.41804e+11
											555	2.45305e+11	2.43544e+11
											556	2.4704e+11	2.45288e+11
											557	2.48655e+11	2.4703e+11
											558	2.50335e+11	2.48637e+11
											559	2.52027e+11	2.50139e+11
											560	2.53606e+11	2.51677e+11
											561	2.55072e+11	2.53264e+11
											562	2.56657e+11	2.54886e+11
											563	2.58225e+11	2.56482e+11
											564	2.59908e+11	2.58123e+11
											565	2.61519e+11	2.5968e+11
											566	2.63203e+11	2.61261e+11
											567	2.64815e+11	2.62894e+11
											568	2.66528e+11	2.64579e+11
											569	2.68086e+11	2.66198e+11
											570	2.6954e+11	2.6772e+11
											571	2.70946e+11	2.69155e+11
											572	2.72343e+11	2.70573e+11
											573	2.73615e+11	2.71932e+11
											574	2.74816e+11	2.73071e+11
											575	2.75776e+11	2.74052e+11
											576	2.76716e+11	2.74961e+11
											577	2.77637e+11	2.75841e+11
											578	2.78355e+11	2.76438e+11
											579	2.7905e+11	2.77151e+11
											580	2.79731e+11	2.77834e+11
											581	2.80269e+11	2.78546e+11
											582	2.80699e+11	2.79234e+11
											583	2.81137e+11	2.79709e+11
											584	2.81498e+11	2.7998e+11
											585	2.81698e+11	2.80244e+11
											586	2.81874e+11	2.80389e+11
											587	2.82084e+11	2.80611e+11
											588	2.82174e+11	2.80781e+11
											589	2.82258e+11	2.80956e+11
											590	2.82171e+11	2.80752e+11
											591	2.82009e+11	2.80508e+11
											592	2.81843e+11	2.80242e+11
											593	2.81577e+11	2.79706e+11
											594	2.81159e+11	2.7929e+11
											595	2.80735e+11	2.78905e+11
											596	2.80266e+11	2.78427e+11
											597	2.79909e+11	2.78102e+11
											598	2.79272e+11	2.77548e+11
											599	2.78583e+11	2.76972e+11
											600	2.7791e+11	2.76346e+11
											601	2.7726e+11	2.75708e+11
											602	2.76514e+11	2.75024e+11
											603	2.75729e+11	2.74161e+11
											604	2.74979e+11	2.73385e+11
											605	2.74066e+11	2.72276e+11
											606	2.73061e+11	2.71183e+11
											607	2.72049e+11	2.70187e+11
											608	2.70804e+11	2.68958e+11
											609	2.6962e+11	2.67716e+11
											610	2.68405e+11	2.6639e+11
											611	2.67121e+11	2.65026e+11
											612	2.65643e+11	2.63445e+11
											613	2.63941e+11	2.61802e+11
											614	2.62295e+11	2.60109e+11
											615	2.60507e+11	2.58232e+11
											616	2.58807e+11	2.56435e+11
											617	2.57099e+11	2.54736e+11
											618	2.55331e+11	2.52931e+11
											619	2.5338e+11	2.50963e+11
											620	2.51308e+11	2.4888e+11
											621	2.49085e+11	2.46681e+11
											622	2.46792e+11	2.44379e+11
											623	2.44506e+11	2.422e+11
											624	2.42271e+11	2.39988e+11
											625	2.39975e+11	2.37921e+11
											626	2.37529e+11	2.357e+11
											627	2.34953e+11	2.33431e+11
											628	2.32247e+11	2.30885e+11
											629	2.29461e+11	2.28265e+11
											630	2.26844e+11	2.25765e+11
											631	2.24268e+11	2.23271e+11
											632	2.21652e+11	2.20785e+11
											633	2.1896e+11	2.18192e+11
											634	2.1624e+11	2.15541e+11
											635	2.13577e+11	2.12814e+11
											636	2.10708e+11	2.09975e+11
											637	2.08127e+11	2.07444e+11
											638	2.05556e+11	2.0488e+11
											639	2.02937e+11	2.02287e+11
											640	2.00304e+11	1.99574e+11
											641	1.9757e+11	1.96822e+11
											642	1.94966e+11	1.94255e+11
											643	1.92296e+11	1.91636e+11
											644	1.89593e+11	1.8897e+11
											645	1.86879e+11	1.86327e+11
											646	1.84286e+11	1.83843e+11
											647	1.81793e+11	1.81299e+11
											648	1.79269e+11	1.7871e+11
											649	1.76586e+11	1.76032e+11
											650	1.73995e+11	1.73295e+11
											651	1.71456e+11	1.70677e+11
											652	1.69019e+11	1.68051e+11
											653	1.66534e+11	1.65421e+11
											654	1.64238e+11	1.63136e+11
											655	1.61914e+11	1.60908e+11
											656	1.59589e+11	1.58626e+11
											657	1.57157e+11	1.56228e+11
											658	1.54872e+11	1.53946e+11
											659	1.52415e+11	1.51537e+11
											660	1.49992e+11	1.49118e+11
											661	1.47604e+11	1.4694e+11
											662	1.44894e+11	1.44418e+11
											663	1.42232e+11	1.41969e+11
											664	1.39619e+11	1.39368e+11
											665	1.36694e+11	1.36333e+11
											666	1.3399e+11	1.3357e+11
											667	1.31263e+11	1.30782e+11
											668	1.2867e+11	1.28176e+11
											669	1.25877e+11	1.25214e+11
											670	1.23147e+11	1.22423e+11
											671	1.20656e+11	1.20005e+11
											672	1.18184e+11	1.17677e+11
											673	1.16139e+11	1.15822e+11
											674	1.14107e+11	1.13767e+11
											675	1.1207e+11	1.12012e+11
											676	1.10228e+11	1.10178e+11
											677	1.08369e+11	1.08399e+11
											678	1.06691e+11	1.06748e+11
											679	1.0484e+11	1.05058e+11
											680	1.03068e+11	1.03591e+11
											681	1.01303e+11	1.01728e+11
											682	9.94761e+10	9.98366e+10
											683	9.78012e+10	9.80544e+10
											684	9.60506e+10	9.63104e+10
											685	9.42788e+10	9.468e+10
											686	9.2375e+10	9.27854e+10
											687	9.04731e+10	9.07057e+10
											688	8.86432e+10	8.88211e+10
											689	8.67035e+10	8.68927e+10
											690	8.49094e+10	8.49394e+10
											691	8.32308e+10	8.31604e+10
											692	8.15888e+10	8.18477e+10
											693	7.98879e+10	8.03517e+10
											694	7.82801e+10	7.85763e+10
											695	7.65251e+10	7.64981e+10
											696	7.48475e+10	7.49008e+10
											697	7.33282e+10	7.33896e+10
											698	7.19385e+10	7.22731e+10
											699	7.03589e+10	7.07803e+10
											700	6.88097e+10	6.94224e+10

## Sheet: Test for learning bias
	First, we analysed all data to check for any significant effect of trial order.
						Test for effect of trial order (row-effect)								Test for bias from trial order (row-effect)
		Tested wavelength	Sensitivity for UV-rich condition			Kruska--Wallis 1-way analysist of variance				Tested wavelength	Sensitivity for UV-poor condition			Kruska--Wallis 1-way analysist of variance
	Repetition	nm	Bird 1	Bird 2	Bird 3	Chi-square	P-value			nm	Bird 1	Bird 2	Bird 3	Chi-square	P-value
	1	355	398000000000	417000000000	311000000000	1.48	0.687			355	163000000000	403000000000	167000000000	1.36	0.7152
	2		391000000000	416000000000	559000000000						189000000000	345000000000	514000000000
	3		330000000000	598000000000	721000000000						254000000000	223000000000	453000000000
	4		276000000000	721000000000	601000000000						155000000000	370000000000	302000000000
	1	370	351000000000	466000000000	808000000000	2.59	0.4593			370	107000000000	258000000000	221000000000	1.26	0.7395
	2		223000000000	624000000000	583000000000						116000000000	442000000000	388000000000
	3		430000000000	820000000000	727000000000						157000000000	216000000000	282000000000
	4		372000000000	317000000000	564000000000						117000000000	385000000000	148000000000
	1	415	1900000000000	5500000000000	4290000000000	1.26	0.7395			415	1030000000000	830000000000	907000000000	1.46	0.6912
	2		2110000000000	3630000000000	3440000000000						529000000000	1590000000000	1110000000000
	3		1870000000000	4220000000000	3160000000000						731000000000	1390000000000	4270000000000
	4		2340000000000	3530000000000	3940000000000						862000000000	2640000000000	1150000000000
	1	575	3160000000000	3100000000000	2880000000000	2.54	0.4684			575	3140000000000	4030000000000	2570000000000	3.36	0.3395
	2		2950000000000	2670000000000	2680000000000						2380000000000	2410000000000	2050000000000
	3		1970000000000	3360000000000	3930000000000						1840000000000	2990000000000	2680000000000
	4		3380000000000	2920000000000	3010000000000						740000000000	2950000000000	3290000000000
	Exchanging Kruskal-Wallis 1-way analysis of variance for a Friedman test, or ANOVA, give similar results and at no condition support for any effect of trial order.
	Second, we normalized all data to the value at the first trial and plotted data over trial orders to visually check for any learning trends (higher performance at late trials), or signs
	of fatigue (worse performance at late trials). No such trends were obvious, and we examined the data with Spearman rank test without finding any significant correlations.
	All data normalized to value at trial 1 and rearranged
		Bird 1					Bird 2					Bird 3
	UV-rich cond.	355 nm	370 nm	415 nm	575 nm	Average	355 nm	370 nm	415 nm	575 nm	Average	355 nm	370 nm	415 nm	575 nm	Average
	1	1	1	1	1	1	1	1	1	1	1	1	1	1	1	1
	2	0.982412	0.635328	1.11053	0.933544	0.915453	0.997602	1.33906	0.66	0.86129	0.964487	1.79743	0.721535	0.801865	0.930556	1.06285
	3	0.829146	1.22507	0.984211	0.623418	0.915461	1.43405	1.75966	0.767273	1.08387	1.26121	2.31833	0.899752	0.736597	1.36458	1.32982
	4	0.693467	1.05983	1.23158	1.06962	1.01362	1.72902	0.680258	0.641818	0.941935	0.998257	1.93248	0.69802	0.918415	1.04514	1.14851
		Bird 1					Bird 2					Bird 3
	UV-poor cond.	355 nm	370 nm	415 nm	575 nm	Average	355 nm	370 nm	415 nm	575 nm	Average	355 nm	370 nm	415 nm	575 nm	Average
	1	1	1	1	1	1	1	1	1	1	1	1	1	1	1	1
	2	1.15951	1.08411	0.513592	0.757962	0.878794	0.856079	1.71318	1.91566	0.598015	1.27073	3.07784	1.75566	1.22381	0.797665	1.71375
	3	1.55828	1.46729	0.709709	0.585987	1.08032	0.55335	0.837209	1.6747	0.741935	0.951798	2.71257	1.27602	4.70783	1.0428	2.43481
	4	0.95092	1.09346	0.836893	0.235669	0.779235	0.918114	1.49225	3.18072	0.73201	1.58077	1.80838	0.669683	1.26792	1.28016	1.25653
